# Supplementary material for: Temporal dynamics of walnut phyllosphere microbiota under synergistic pathogen exposure and environmental perturbation
Source: Front Microbiol. 2025 Apr 1;16:1551476. doi: 10.3389/fmicb.2025.1551476 (PMC11996876; doi:10.3389/fmicb.2025.1551476)
Supplement: Supplementary file 2 [file Table_1.xlsx]

## Sheet: Sheet1
Node1	Node2	Coefficient	P
Vishniacozyma	Microsphaera	-0.813955	6.63691e-13
Microsphaera	Vishniacozyma	-0.813955	4.10659e-11
Vishniacozyma	Ceriporia	-0.800104	3.14504e-12
Ceriporia	Vishniacozyma	-0.800104	1.87566e-10
Microsphaera	Holtermanniella	-0.798842	3.60179e-12
Holtermanniella	Microsphaera	-0.798842	2.09751e-10
Ceriporia	Holtermanniella	-0.768617	7.1563e-11
Holtermanniella	Ceriporia	-0.768617	3.57815e-09
Tilletiopsis	Holtermanniella	-0.765195	9.75733e-11
Holtermanniella	Tilletiopsis	-0.765195	4.6892e-09
Vishniacozyma	Septoriella	-0.755382	2.30796e-10
Septoriella	Vishniacozyma	-0.755382	1.02923e-08
Vishniacozyma	Chrysozyma	-0.745801	5.15e-10
Chrysozyma	Vishniacozyma	-0.745801	2.10682e-08
Vishniacozyma	Ampelomyces	-0.743352	6.28665e-10
Ampelomyces	Vishniacozyma	-0.743352	2.55073e-08
Phyllactinia	Holtermanniella	-0.741949	7.04101e-10
Holtermanniella	Phyllactinia	-0.741949	2.81072e-08
Vishniacozyma	Acremonium	-0.738727	9.10833e-10
Acremonium	Vishniacozyma	-0.738727	3.5501e-08
Zasmidium	Aureobasidium	-0.733352	1.38791e-09
Aureobasidium	Zasmidium	-0.733352	5.24438e-08
Chrysozyma	Botrytis	-0.729801	1.82322e-09
Botrytis	Chrysozyma	-0.729801	6.77816e-08
Chrysozyma	Holtermanniella	-0.728184	2.06155e-09
Holtermanniella	Chrysozyma	-0.728184	7.55901e-08
Vishniacozyma	Colletotrichum	-0.722667	3.11427e-09
Colletotrichum	Vishniacozyma	-0.722667	1.10904e-07
Phyllactinia	Udeniomyces	-0.717181	4.64894e-09
Udeniomyces	Phyllactinia	-0.717181	1.58705e-07
Vishniacozyma	Strelitziana	-0.716813	4.77413e-09
Strelitziana	Vishniacozyma	-0.716813	1.61863e-07
Phyllactinia	Aureobasidium	-0.716079	5.033e-09
Aureobasidium	Phyllactinia	-0.716079	1.69479e-07
Tilletiopsis	Aureobasidium	-0.713192	6.18506e-09
Aureobasidium	Tilletiopsis	-0.713192	2.04107e-07
Golubevia	Holtermanniella	-0.711915	6.77038e-09
Holtermanniella	Golubevia	-0.711915	2.21943e-07
Golubevia	Udeniomyces	-0.708713	8.4748e-09
Udeniomyces	Golubevia	-0.708713	2.74185e-07
Microsphaera	Aureobasidium	-0.707279	9.36183e-09
Aureobasidium	Microsphaera	-0.707279	3.00916e-07
Acremonium	Botrytis	-0.706112	1.01481e-08
Botrytis	Acremonium	-0.706112	3.22007e-07
Vishniacozyma	Plectosphaerella	-0.702964	1.25885e-08
Plectosphaerella	Vishniacozyma	-0.702964	3.8983e-07
Acremonium	Holtermanniella	-0.691506	2.69595e-08
Holtermanniella	Acremonium	-0.691506	7.62568e-07
Golubevia	Aureobasidium	-0.68993	2.98561e-08
Aureobasidium	Golubevia	-0.68993	8.30267e-07
Phyllactinia	Botrytis	-0.688347	3.30559e-08
Botrytis	Phyllactinia	-0.688347	9.07778e-07
Holtermanniella	Pestalotiopsis	-0.687525	3.48437e-08
Pestalotiopsis	Holtermanniella	-0.687525	9.47672e-07
Plectosphaerella	Holtermanniella	-0.687243	3.54759e-08
Holtermanniella	Plectosphaerella	-0.687243	9.56467e-07
Vishniacozyma	Phyllactinia	-0.684021	4.35253e-08
Phyllactinia	Vishniacozyma	-0.684021	1.14601e-06
Vishniacozyma	Phoma	-0.68096	5.27283e-08
Phoma	Vishniacozyma	-0.68096	1.35236e-06
Vishniacozyma	Serendipita	-0.678647	6.08633e-08
Serendipita	Vishniacozyma	-0.678647	1.55295e-06
Microsphaera	Udeniomyces	-0.675746	7.27315e-08
Udeniomyces	Microsphaera	-0.675746	1.79115e-06
Vishniacozyma	Stagonosporopsis	-0.67275	8.72399e-08
Stagonosporopsis	Vishniacozyma	-0.67275	2.12728e-06
Plectosphaerella	Udeniomyces	-0.67199	9.13286e-08
Udeniomyces	Plectosphaerella	-0.67199	2.20525e-06
Septoriella	Aureobasidium	-0.670051	1.02586e-07
Aureobasidium	Septoriella	-0.670051	2.44455e-06
Exobasidium	Botrytis	-0.670029	1.0272e-07
Botrytis	Exobasidium	-0.670029	2.44455e-06
Ramularia	Zasmidium	-0.667005	1.2293e-07
Zasmidium	Ramularia	-0.667005	2.87031e-06
Botrytis	Ampelomyces	-0.661676	1.67872e-07
Ampelomyces	Botrytis	-0.661676	3.82933e-06
Botrytis	Ceriporia	-0.659443	1.90928e-07
Ceriporia	Botrytis	-0.659443	4.31549e-06
Golubevia	Botrytis	-0.654887	2.47458e-07
Botrytis	Golubevia	-0.654887	5.37245e-06
Septoriella	Holtermanniella	-0.652465	2.83537e-07
Holtermanniella	Septoriella	-0.652465	6.0496e-06
Tilletiopsis	Udeniomyces	-0.650133	3.22863e-07
Udeniomyces	Tilletiopsis	-0.650133	6.85912e-06
Zasmidium	Holtermanniella	-0.648885	3.45937e-07
Holtermanniella	Zasmidium	-0.648885	7.31789e-06
Acremonium	Udeniomyces	-0.648115	3.60944e-07
Udeniomyces	Acremonium	-0.648115	7.53871e-06
Exobasidium	Alternaria	-0.641845	5.07754e-07
Alternaria	Exobasidium	-0.641845	9.94038e-06
Aureobasidium	Ceriporia	-0.641614	5.14104e-07
Ceriporia	Aureobasidium	-0.641614	1.00189e-05
Vishniacozyma	Tilletiopsis	-0.641233	5.24728e-07
Tilletiopsis	Vishniacozyma	-0.641233	1.01461e-05
Strelitziana	Holtermanniella	-0.63491	7.34077e-07
Holtermanniella	Strelitziana	-0.63491	1.3764e-05
Ceriporia	Udeniomyces	-0.633915	7.73371e-07
Udeniomyces	Ceriporia	-0.633915	1.4446e-05
Chaetomium	Udeniomyces	-0.631945	8.57e-07
Udeniomyces	Chaetomium	-0.631945	1.57804e-05
Alternaria	Golubevia	-0.630229	9.36661e-07
Golubevia	Alternaria	-0.630229	1.69214e-05
Holtermanniella	Chaetomium	-0.629747	9.6021e-07
Chaetomium	Holtermanniella	-0.629747	1.7159e-05
Tilletiopsis	Botrytis	-0.623121	1.34581e-06
Botrytis	Tilletiopsis	-0.623121	2.28926e-05
Vishniacozyma	Exobasidium	-0.62206	1.41953e-06
Exobasidium	Vishniacozyma	-0.62206	2.39818e-05
Vishniacozyma	Golubevia	-0.621572	1.45467e-06
Golubevia	Vishniacozyma	-0.621572	2.43265e-05
Microsphaera	Botrytis	-0.619884	1.58259e-06
Botrytis	Microsphaera	-0.619884	2.61128e-05
Septoriella	Udeniomyces	-0.61946	1.61629e-06
Udeniomyces	Septoriella	-0.61946	2.64048e-05
Alternaria	Ampelomyces	-0.609217	2.66573e-06
Ampelomyces	Alternaria	-0.609217	4.24287e-05
Chrysozyma	Udeniomyces	-0.605823	3.13431e-06
Udeniomyces	Chrysozyma	-0.605823	4.88419e-05
Zasmidium	Udeniomyces	-0.601697	3.80665e-06
Udeniomyces	Zasmidium	-0.601697	5.85184e-05
Vishniacozyma	Chaetomium	-0.600572	4.01203e-06
Chaetomium	Vishniacozyma	-0.600572	6.14847e-05
Phyllactinia	Dioszegia	0.603285	3.53349e-06
Dioszegia	Phyllactinia	0.603285	5.44883e-05
Cryptococcus	Passalora	0.605568	3.17236e-06
Passalora	Cryptococcus	0.605568	4.90724e-05
Zasmidium	Pestalotiopsis	0.605676	3.15618e-06
Pestalotiopsis	Zasmidium	0.605676	4.89753e-05
Golubevia	Bannoa	0.6058	3.13772e-06
Bannoa	Golubevia	0.6058	4.88419e-05
Acremonium	Plectosphaerella	0.606296	3.06467e-06
Plectosphaerella	Acremonium	0.606296	4.80067e-05
Colletotrichum	Ceriporia	0.607338	2.91636e-06
Ceriporia	Colletotrichum	0.607338	4.58284e-05
Scedosporium	Aspergillus	0.607341	2.91605e-06
Aspergillus	Scedosporium	0.607341	4.58284e-05
Strelitziana	Exobasidium	0.60765	2.87333e-06
Exobasidium	Strelitziana	0.60765	4.54408e-05
Scedosporium	Botrytis	0.608092	2.81328e-06
Botrytis	Scedosporium	0.608092	4.46338e-05
Tilletiopsis	Chrysozyma	0.610056	2.56033e-06
Chrysozyma	Tilletiopsis	0.610056	4.08828e-05
Tilletiopsis	Rhodosporidiobolus	0.615623	1.95356e-06
Rhodosporidiobolus	Tilletiopsis	0.615623	3.12949e-05
Strelitziana	Knufia	0.616285	1.89103e-06
Knufia	Strelitziana	0.616285	3.03915e-05
Septoriella	Acremonium	0.616706	1.85231e-06
Acremonium	Septoriella	0.616706	2.98662e-05
Botrytis	Madurella	0.617011	1.82462e-06
Madurella	Botrytis	0.617011	2.95158e-05
Penicillium	Scopulariopsis	0.618264	1.71512e-06
Scopulariopsis	Penicillium	0.618264	2.78355e-05
Lecanicillium	Passalora	0.619204	1.63703e-06
Passalora	Lecanicillium	0.619204	2.66555e-05
Cercospora	Strelitziana	0.619629	1.60277e-06
Strelitziana	Cercospora	0.619629	2.62706e-05
Ampelomyces	Clypeosphaerella	0.619743	1.59375e-06
Clypeosphaerella	Ampelomyces	0.619743	2.62095e-05
Septoriella	Pestalotiopsis	0.620646	1.52361e-06
Pestalotiopsis	Septoriella	0.620646	2.52236e-05
Glomus	Rhodotorula	0.621012	1.49601e-06
Rhodotorula	Glomus	0.621012	2.48498e-05
Phyllactinia	Rhodosporidiobolus	0.621355	1.47054e-06
Rhodosporidiobolus	Phyllactinia	0.621355	2.45091e-05
Darksidea	Rhodotorula	0.621648	1.44911e-06
Rhodotorula	Darksidea	0.621648	2.43155e-05
Phoma	Plectosphaerella	0.621915	1.42984e-06
Plectosphaerella	Phoma	0.621915	2.40738e-05
Cadophora	Rhodotorula	0.622085	1.4177e-06
Rhodotorula	Cadophora	0.622085	2.39818e-05
Rhizophagus	Rhodotorula	0.623176	1.34207e-06
Rhodotorula	Rhizophagus	0.623176	2.28926e-05
Trechispora	Rhodotorula	0.623269	1.33576e-06
Rhodotorula	Trechispora	0.623269	2.28789e-05
Trematosphaeria	Rhodotorula	0.623422	1.32552e-06
Rhodotorula	Trematosphaeria	0.623422	2.27824e-05
Arthrographis	Leucocoprinus	0.623776	1.30205e-06
Leucocoprinus	Arthrographis	0.623776	2.2457e-05
Botrytis	Kernia	0.623896	1.29418e-06
Kernia	Botrytis	0.623896	2.23992e-05
Dioszegia	Acremonium	0.624499	1.25534e-06
Acremonium	Dioszegia	0.624499	2.18033e-05
Phyllactinia	Chrysozyma	0.624949	1.22706e-06
Chrysozyma	Phyllactinia	0.624949	2.13871e-05
Phyllactinia	Exobasidium	0.62562	1.18599e-06
Exobasidium	Phyllactinia	0.62562	2.07443e-05
Oxyporus	Rhodotorula	0.625977	1.16469e-06
Rhodotorula	Oxyporus	0.625977	2.0444e-05
Colletotrichum	Ampelomyces	0.62678	1.11801e-06
Ampelomyces	Colletotrichum	0.62678	1.96945e-05
Aspergillus	Madurella	0.627582	1.07311e-06
Madurella	Aspergillus	0.627582	1.89711e-05
Microsphaera	Exobasidium	0.6292	9.87634e-07
Exobasidium	Microsphaera	0.6292	1.75225e-05
Stagonosporopsis	Acremonium	0.629525	9.71262e-07
Acremonium	Stagonosporopsis	0.629525	1.7294e-05
Botrytis	Arthrographis	0.629817	9.56773e-07
Arthrographis	Botrytis	0.629817	1.7159e-05
Exobasidium	Golubevia	0.629903	9.52541e-07
Golubevia	Exobasidium	0.629903	1.71457e-05
Golubevia	Kalmanozyma	0.630265	9.34924e-07
Kalmanozyma	Golubevia	0.630265	1.69214e-05
Serendipita	Articulospora	0.630577	9.19947e-07
Articulospora	Serendipita	0.630577	1.67417e-05
Chrysozyma	Golubevia	0.631063	8.97136e-07
Golubevia	Chrysozyma	0.631063	1.63868e-05
Holtermanniella	Udeniomyces	0.631394	8.81875e-07
Udeniomyces	Holtermanniella	0.631394	1.61677e-05
Boeremia	Lipomyces	0.631932	8.57559e-07
Lipomyces	Boeremia	0.631932	1.57804e-05
Cercospora	Dioszegia	0.63214	8.4836e-07
Dioszegia	Cercospora	0.63214	1.5728e-05
Aspergillus	Kernia	0.633137	8.0545e-07
Kernia	Aspergillus	0.633137	1.49886e-05
Chrysozyma	Chaetomium	0.635395	7.1559e-07
Chaetomium	Chrysozyma	0.635395	1.34683e-05
Penicillium	Trichoderma	0.637364	6.44968e-07
Trichoderma	Penicillium	0.637364	1.21855e-05
Ceriporia	Pestalotiopsis	0.63815	6.18649e-07
Pestalotiopsis	Ceriporia	0.63815	1.1733e-05
Stagonosporopsis	Ceriporia	0.638437	6.09276e-07
Ceriporia	Stagonosporopsis	0.638437	1.15997e-05
Phoma	Phyllactinia	0.639352	5.80301e-07
Phyllactinia	Phoma	0.639352	1.10907e-05
Serendipita	Cyphellophora	0.639995	5.60737e-07
Cyphellophora	Serendipita	0.639995	1.07583e-05
Aureobasidium	Udeniomyces	0.640048	5.59152e-07
Udeniomyces	Aureobasidium	0.640048	1.07583e-05
Phoma	Ceriporia	0.641484	5.17699e-07
Ceriporia	Phoma	0.641484	1.00494e-05
Colletotrichum	Exobasidium	0.641834	5.08064e-07
Exobasidium	Colletotrichum	0.641834	9.94038e-06
Tilletiopsis	Acremonium	0.64196	5.04613e-07
Acremonium	Tilletiopsis	0.64196	9.94038e-06
Exobasidium	Hirsutella	0.642181	4.98649e-07
Hirsutella	Exobasidium	0.642181	9.87324e-06
Dioszegia	Strelitziana	0.64233	4.94654e-07
Strelitziana	Dioszegia	0.64233	9.83348e-06
Golubevia	Rhodosporidiobolus	0.644525	4.39264e-07
Rhodosporidiobolus	Golubevia	0.644525	8.76757e-06
Aspergillus	Arthrographis	0.644741	4.3412e-07
Arthrographis	Aspergillus	0.644741	8.69998e-06
Strelitziana	Pseudoramichloridium	0.644934	4.29586e-07
Pseudoramichloridium	Strelitziana	0.644934	8.64411e-06
Cercospora	Clypeosphaerella	0.645902	4.07511e-07
Clypeosphaerella	Cercospora	0.645902	8.23339e-06
Phoma	Cryptococcus	0.645937	4.06734e-07
Cryptococcus	Phoma	0.645937	8.23339e-06
Serendipita	Acremonium	0.646431	3.95895e-07
Acremonium	Serendipita	0.646431	8.06452e-06
Exobasidium	Ijuhya	0.646719	3.89694e-07
Ijuhya	Exobasidium	0.646719	7.97101e-06
Acremonium	Golubevia	0.647188	3.79798e-07
Golubevia	Acremonium	0.647188	7.80084e-06
Colletotrichum	Chrysozyma	0.647322	3.77016e-07
Chrysozyma	Colletotrichum	0.647322	7.77596e-06
Arthrographis	Udeniomyces	0.647724	3.68784e-07
Udeniomyces	Arthrographis	0.647724	7.638e-06
Acremonium	Chaetomium	0.647832	3.66606e-07
Chaetomium	Acremonium	0.647832	7.6248e-06
Stagonosporopsis	Colletotrichum	0.648303	3.57217e-07
Colletotrichum	Stagonosporopsis	0.648303	7.49247e-06
Dioszegia	Stagonosporopsis	0.648466	3.54036e-07
Stagonosporopsis	Dioszegia	0.648466	7.45736e-06
Kernia	Udeniomyces	0.652675	2.80219e-07
Udeniomyces	Kernia	0.652675	6.00469e-06
Scedosporium	Penicillium	0.652734	2.79293e-07
Penicillium	Scedosporium	0.652734	6.00469e-06
Microsphaera	Plectosphaerella	0.654207	2.57123e-07
Plectosphaerella	Microsphaera	0.654207	5.55789e-06
Cercospora	Serendipita	0.654987	2.46057e-07
Serendipita	Cercospora	0.654987	5.36557e-06
Phyllactinia	Pestalotiopsis	0.655209	2.42994e-07
Pestalotiopsis	Phyllactinia	0.655209	5.32221e-06
Exobasidium	Ceriporia	0.655537	2.38531e-07
Ceriporia	Exobasidium	0.655537	5.24769e-06
Microsphaera	Stagonosporopsis	0.655775	2.35339e-07
Stagonosporopsis	Microsphaera	0.655775	5.20058e-06
Bannoa	Passalora	0.657562	2.12613e-07
Passalora	Bannoa	0.657562	4.71944e-06
Penicillium	Madurella	0.658472	2.01856e-07
Madurella	Penicillium	0.658472	4.50085e-06
Serendipita	Exobasidium	0.658559	2.00856e-07
Exobasidium	Serendipita	0.658559	4.4988e-06
Dioszegia	Bannoa	0.658884	1.97149e-07
Bannoa	Dioszegia	0.658884	4.43585e-06
Madurella	Udeniomyces	0.661136	1.73193e-07
Udeniomyces	Madurella	0.661136	3.93259e-06
Penicillium	Kernia	0.661758	1.67077e-07
Kernia	Penicillium	0.661758	3.82884e-06
Microsphaera	Chrysozyma	0.663394	1.5193e-07
Chrysozyma	Microsphaera	0.663394	3.49793e-06
Chrysozyma	Ampelomyces	0.665184	1.36836e-07
Ampelomyces	Chrysozyma	0.665184	3.16514e-06
Acremonium	Clypeosphaerella	0.666534	1.26398e-07
Clypeosphaerella	Acremonium	0.666534	2.93742e-06
Candida	Scopulariopsis	0.667376	1.20268e-07
Scopulariopsis	Candida	0.667376	2.82145e-06
Holtermanniella	Cystofilobasidium	0.669195	1.07963e-07
Cystofilobasidium	Holtermanniella	0.669195	2.54484e-06
Scedosporium	Udeniomyces	0.669413	1.06569e-07
Udeniomyces	Scedosporium	0.669413	2.52401e-06
Monosporascus	Leptosphaeria	0.67163	9.33234e-08
Leptosphaeria	Monosporascus	0.67163	2.24248e-06
Hirsutella	Kalmanozyma	0.672366	8.92826e-08
Kalmanozyma	Hirsutella	0.672366	2.16642e-06
Penicillium	Arthrographis	0.672993	8.59644e-08
Arthrographis	Penicillium	0.672993	2.10655e-06
Oxyporus	Leptosphaeria	0.675989	7.16567e-08
Leptosphaeria	Oxyporus	0.675989	1.7735e-06
Stagonosporopsis	Septoriella	0.676053	7.13785e-08
Septoriella	Stagonosporopsis	0.676053	1.7735e-06
Botrytis	Udeniomyces	0.676279	7.0398e-08
Udeniomyces	Botrytis	0.676279	1.75995e-06
Plectosphaerella	Chaetomium	0.676304	7.02912e-08
Chaetomium	Plectosphaerella	0.676304	1.75995e-06
Alternaria	Botrytis	0.67707	6.70669e-08
Botrytis	Alternaria	0.67707	1.69378e-06
Paraphoma	Monosporascus	0.677343	6.59552e-08
Monosporascus	Paraphoma	0.677343	1.67425e-06
Plectosphaerella	Ceriporia	0.681236	5.18294e-08
Ceriporia	Plectosphaerella	0.681236	1.33623e-06
Strelitziana	Colletotrichum	0.681734	5.02436e-08
Colletotrichum	Strelitziana	0.681734	1.30212e-06
Darksidea	Leptosphaeria	0.683023	4.63457e-08
Leptosphaeria	Darksidea	0.683023	1.20743e-06
Glomus	Leptosphaeria	0.683635	4.45971e-08
Leptosphaeria	Glomus	0.683635	1.16802e-06
Trechispora	Leptosphaeria	0.686324	3.76164e-08
Leptosphaeria	Trechispora	0.686324	9.95729e-07
Exobasidium	Acremonium	0.686418	3.73922e-08
Acremonium	Exobasidium	0.686418	9.95114e-07
Serendipita	Ceriporia	0.686506	3.71831e-08
Ceriporia	Serendipita	0.686506	9.949e-07
Ampelomyces	Ceriporia	0.687209	3.55535e-08
Ceriporia	Ampelomyces	0.687209	9.56467e-07
Cadophora	Leptosphaeria	0.688283	3.31935e-08
Leptosphaeria	Cadophora	0.688283	9.07778e-07
Trematosphaeria	Leptosphaeria	0.689353	3.09872e-08
Leptosphaeria	Trematosphaeria	0.689353	8.56908e-07
Stagonosporopsis	Plectosphaerella	0.690364	2.90309e-08
Plectosphaerella	Stagonosporopsis	0.690364	8.11881e-07
Fusarium	Pestalotiopsis	0.690882	2.80741e-08
Pestalotiopsis	Fusarium	0.690882	7.89585e-07
Rhizophagus	Leptosphaeria	0.693115	2.42773e-08
Leptosphaeria	Rhizophagus	0.693115	6.90647e-07
Epicoccum	Phoma	0.693702	2.33617e-08
Phoma	Epicoccum	0.693702	6.68443e-07
Microsphaera	Phoma	0.694317	2.24384e-08
Phoma	Microsphaera	0.694317	6.45755e-07
Trechispora	Dactylonectria	0.694852	2.1662e-08
Dactylonectria	Trechispora	0.694852	6.27058e-07
Aureobasidium	Holtermanniella	0.695635	2.05726e-08
Holtermanniella	Aureobasidium	0.695635	5.99026e-07
Oxyporus	Dactylonectria	0.695913	2.01979e-08
Dactylonectria	Oxyporus	0.695913	5.91594e-07
Tilletiopsis	Ampelomyces	0.69728	1.84489e-08
Ampelomyces	Tilletiopsis	0.69728	5.43582e-07
Candida	Arthrographis	0.697367	1.8342e-08
Arthrographis	Candida	0.697367	5.43582e-07
Golubevia	Pestalotiopsis	0.699799	1.55913e-08
Pestalotiopsis	Golubevia	0.699799	4.64921e-07
Candida	Trichoderma	0.699854	1.55333e-08
Trichoderma	Candida	0.699854	4.64921e-07
Chrysozyma	Plectosphaerella	0.701862	1.35664e-08
Plectosphaerella	Chrysozyma	0.701862	4.09474e-07
Trematosphaeria	Dactylonectria	0.702021	1.34207e-08
Dactylonectria	Trematosphaeria	0.702021	4.07561e-07
Rhizophagus	Dactylonectria	0.702613	1.28929e-08
Dactylonectria	Rhizophagus	0.702613	3.9395e-07
Candida	Kernia	0.702751	1.27721e-08
Kernia	Candida	0.702751	3.92682e-07
Candida	Madurella	0.70295	1.26006e-08
Madurella	Candida	0.70295	3.8983e-07
Paraphoma	Leptosphaeria	0.705199	1.08055e-08
Leptosphaeria	Paraphoma	0.705199	3.38526e-07
Cadophora	Dactylonectria	0.705453	1.06188e-08
Dactylonectria	Cadophora	0.705453	3.34796e-07
Scedosporium	Candida	0.706888	9.61881e-09
Candida	Scedosporium	0.706888	3.07181e-07
Microsphaera	Acremonium	0.709766	7.87389e-09
Acremonium	Microsphaera	0.709766	2.56419e-07
Hirsutella	Ampelomyces	0.713682	5.97354e-09
Ampelomyces	Hirsutella	0.713682	1.9845e-07
Strelitziana	Acremonium	0.714937	5.46216e-09
Acremonium	Strelitziana	0.714937	1.82687e-07
Chrysozyma	Exobasidium	0.719067	4.05512e-09
Exobasidium	Chrysozyma	0.719067	1.39395e-07
Glomus	Dactylonectria	0.719279	3.99291e-09
Dactylonectria	Glomus	0.719279	1.38216e-07
Phyllactinia	Acremonium	0.719603	3.89987e-09
Acremonium	Phyllactinia	0.719603	1.35946e-07
Golubevia	Ceriporia	0.719669	3.88105e-09
Ceriporia	Golubevia	0.719669	1.35946e-07
Darksidea	Dactylonectria	0.719933	3.80705e-09
Dactylonectria	Darksidea	0.719933	1.34606e-07
Phoma	Clypeosphaerella	0.724437	2.73123e-09
Clypeosphaerella	Phoma	0.724437	9.79681e-08
Tilletiopsis	Ceriporia	0.72455	2.70833e-09
Ceriporia	Tilletiopsis	0.72455	9.78558e-08
Lecanicillium	Acervuloseptoria	0.72734	2.19729e-09
Acervuloseptoria	Lecanicillium	0.72734	7.99748e-08
Phoma	Dioszegia	0.729717	1.83489e-09
Dioszegia	Phoma	0.729717	6.77816e-08
Vishniacozyma	Holtermanniella	0.731604	1.58832e-09
Holtermanniella	Vishniacozyma	0.731604	5.95618e-08
Zasmidium	Hirsutella	0.736298	1.10316e-09
Hirsutella	Zasmidium	0.736298	4.2005e-08
Scopulariopsis	Udeniomyces	0.736619	1.07572e-09
Udeniomyces	Scopulariopsis	0.736619	4.12776e-08
Septoriella	Ceriporia	0.738412	9.33823e-10
Ceriporia	Septoriella	0.738412	3.61127e-08
Golubevia	Ampelomyces	0.739065	8.86731e-10
Ampelomyces	Golubevia	0.739065	3.48359e-08
Tilletiopsis	Pestalotiopsis	0.739462	8.59138e-10
Pestalotiopsis	Tilletiopsis	0.739462	3.40219e-08
Knufia	Pseudoramichloridium	0.742348	6.81845e-10
Pseudoramichloridium	Knufia	0.742348	2.74401e-08
Darksidea	Monosporascus	0.745858	5.126e-10
Monosporascus	Darksidea	0.745858	2.10682e-08
Glomus	Monosporascus	0.746306	4.94101e-10
Monosporascus	Glomus	0.746306	2.05529e-08
Serendipita	Colletotrichum	0.746929	4.69423e-10
Colletotrichum	Serendipita	0.746929	1.96919e-08
Conocybe	Eremiomyces	0.748806	4.01907e-10
Eremiomyces	Conocybe	0.748806	1.70037e-08
Acremonium	Ceriporia	0.749469	3.80368e-10
Ceriporia	Acremonium	0.749469	1.62312e-08
Zasmidium	Septoriella	0.751047	3.33325e-10
Septoriella	Zasmidium	0.751047	1.43475e-08
Trematosphaeria	Monosporascus	0.751077	3.3248e-10
Monosporascus	Trematosphaeria	0.751077	1.43475e-08
Microsphaera	Pestalotiopsis	0.753405	2.73172e-10
Pestalotiopsis	Microsphaera	0.753405	1.19664e-08
Septoriella	Ampelomyces	0.754917	2.40167e-10
Ampelomyces	Septoriella	0.754917	1.06145e-08
Chrysozyma	Acremonium	0.755613	2.26258e-10
Acremonium	Chrysozyma	0.755613	1.01816e-08
Golubevia	Hirsutella	0.755634	2.2585e-10
Hirsutella	Golubevia	0.755634	1.01816e-08
Rhizophagus	Monosporascus	0.756612	2.07641e-10
Monosporascus	Rhizophagus	0.756612	9.51686e-09
Septoriella	Hirsutella	0.759674	1.59166e-10
Hirsutella	Septoriella	0.759674	7.36329e-09
Microsphaera	Ampelomyces	0.760088	1.53506e-10
Ampelomyces	Microsphaera	0.760088	7.16845e-09
Phyllactinia	Ampelomyces	0.761807	1.31956e-10
Ampelomyces	Phyllactinia	0.761807	6.22079e-09
Eremiomyces	Paraphoma	0.764424	1.04562e-10
Paraphoma	Eremiomyces	0.764424	4.97673e-09
Conocybe	Paraphoma	0.765615	9.39613e-11
Paraphoma	Conocybe	0.765615	4.55989e-09
Microsphaera	Hirsutella	0.765645	9.37077e-11
Hirsutella	Microsphaera	0.765645	4.55989e-09
Oxyporus	Monosporascus	0.766022	9.05724e-11
Monosporascus	Oxyporus	0.766022	4.48334e-09
Hirsutella	Rhodosporidiobolus	0.769548	6.57105e-11
Rhodosporidiobolus	Hirsutella	0.769548	3.31905e-09
Phyllactinia	Ceriporia	0.775416	3.80391e-11
Ceriporia	Phyllactinia	0.775416	1.94117e-09
Eremiomyces	Leptosphaeria	0.77832	2.88454e-11
Leptosphaeria	Eremiomyces	0.77832	1.48734e-09
Trechispora	Monosporascus	0.779293	2.62679e-11
Monosporascus	Trechispora	0.779293	1.36869e-09
Acervuloseptoria	Passalora	0.780517	2.33351e-11
Passalora	Acervuloseptoria	0.780517	1.22882e-09
Acremonium	Ampelomyces	0.781104	2.20397e-11
Ampelomyces	Acremonium	0.781104	1.17308e-09
Phoma	Septoriella	0.781232	2.17666e-11
Septoriella	Phoma	0.781232	1.17114e-09
Stagonosporopsis	Clypeosphaerella	0.78228	1.96478e-11
Clypeosphaerella	Stagonosporopsis	0.78228	1.06876e-09
Tilletiopsis	Hirsutella	0.782853	1.85745e-11
Hirsutella	Tilletiopsis	0.782853	1.0216e-09
Phyllactinia	Hirsutella	0.788425	1.06559e-11
Hirsutella	Phyllactinia	0.788425	5.92661e-10
Aspergillus	Candida	0.788762	1.02984e-11
Candida	Aspergillus	0.788762	5.79287e-10
Cadophora	Monosporascus	0.790289	8.81539e-12
Monosporascus	Cadophora	0.790289	5.01565e-10
Microsphaera	Ceriporia	0.79563	5.06573e-12
Ceriporia	Microsphaera	0.79563	2.91574e-10
Trichoderma	Scopulariopsis	0.799422	3.38463e-12
Scopulariopsis	Trichoderma	0.799422	1.99451e-10
Septoriella	Golubevia	0.80276	2.35612e-12
Golubevia	Septoriella	0.80276	1.42229e-10
Conocybe	Dactylonectria	0.805159	1.80833e-12
Dactylonectria	Conocybe	0.805159	1.10509e-10
Tilletiopsis	Septoriella	0.822299	2.44027e-13
Septoriella	Tilletiopsis	0.822299	1.52903e-11
Microsphaera	Zasmidium	0.823458	2.11386e-13
Zasmidium	Microsphaera	0.823458	1.34149e-11
Tilletiopsis	Zasmidium	0.830369	8.81517e-14
Zasmidium	Tilletiopsis	0.830369	5.6669e-12
Serendipita	Chrysozyma	0.831766	7.34968e-14
Chrysozyma	Serendipita	0.831766	4.78696e-12
Eremiomyces	Monosporascus	0.837117	3.59712e-14
Monosporascus	Eremiomyces	0.837117	2.3741e-12
Strelitziana	Chrysozyma	0.840297	2.33147e-14
Chrysozyma	Strelitziana	0.840297	1.55956e-12
Scedosporium	Trichoderma	0.845093	1.19904e-14
Trichoderma	Scedosporium	0.845093	8.13048e-13
Phyllactinia	Septoriella	0.84898	6.66134e-15
Septoriella	Phyllactinia	0.84898	4.57967e-13
Aspergillus	Penicillium	0.853667	3.33067e-15
Penicillium	Aspergillus	0.853667	2.32209e-13
Chrysozyma	Ceriporia	0.855356	2.66454e-15
Ceriporia	Chrysozyma	0.855356	1.88421e-13
Microsphaera	Golubevia	0.855998	2.22045e-15
Golubevia	Microsphaera	0.855998	1.59293e-13
Trichoderma	Madurella	0.857206	1.9984e-15
Madurella	Trichoderma	0.857206	1.45472e-13
Trematosphaeria	Paraphoma	0.858443	1.55431e-15
Paraphoma	Trematosphaeria	0.858443	1.14834e-13
Rhizophagus	Paraphoma	0.85875	1.55431e-15
Paraphoma	Rhizophagus	0.85875	1.14834e-13
Glomus	Paraphoma	0.859514	1.33227e-15
Paraphoma	Glomus	0.859514	1.01457e-13
Paraphoma	Darksidea	0.85982	1.33227e-15
Darksidea	Paraphoma	0.85982	1.01457e-13
Trichoderma	Kernia	0.860588	1.11022e-15
Kernia	Trichoderma	0.860588	8.72318e-14
Trechispora	Paraphoma	0.860889	1.11022e-15
Paraphoma	Trechispora	0.860889	8.72318e-14
Oxyporus	Paraphoma	0.861043	1.11022e-15
Paraphoma	Oxyporus	0.861043	8.72318e-14
Strelitziana	Serendipita	0.861174	8.88178e-16
Serendipita	Strelitziana	0.861174	7.32747e-14
Cadophora	Paraphoma	0.862724	8.88178e-16
Paraphoma	Cadophora	0.862724	7.32747e-14
Microsphaera	Septoriella	0.863591	6.66134e-16
Septoriella	Microsphaera	0.863591	5.68511e-14
Arthrographis	Trichoderma	0.8638	6.66134e-16
Trichoderma	Arthrographis	0.8638	5.68511e-14
Strelitziana	Ceriporia	0.866672	4.44089e-16
Ceriporia	Strelitziana	0.866672	3.92543e-14
Phyllactinia	Zasmidium	0.867132	4.44089e-16
Zasmidium	Phyllactinia	0.867132	3.92543e-14
Conocybe	Oxyporus	0.870559	2.22045e-16
Oxyporus	Conocybe	0.870559	2.03541e-14
Zasmidium	Golubevia	0.870828	2.22045e-16
Golubevia	Zasmidium	0.870828	2.03541e-14
Conocybe	Trechispora	0.874398	0
Trechispora	Conocybe	0.874398	0
Microsphaera	Tilletiopsis	0.880604	0
Tilletiopsis	Microsphaera	0.880604	0
Eremiomyces	Oxyporus	0.881723	0
Oxyporus	Eremiomyces	0.881723	0
Conocybe	Cadophora	0.882987	0
Cadophora	Conocybe	0.882987	0
Conocybe	Trematosphaeria	0.88436	0
Trematosphaeria	Conocybe	0.88436	0
Conocybe	Rhizophagus	0.884477	0
Rhizophagus	Conocybe	0.884477	0
Candida	Penicillium	0.888418	0
Penicillium	Candida	0.888418	0
Tilletiopsis	Golubevia	0.889545	0
Golubevia	Tilletiopsis	0.889545	0
Eremiomyces	Trechispora	0.891649	0
Trechispora	Eremiomyces	0.891649	0
Eremiomyces	Glomus	0.893686	0
Eremiomyces	Darksidea	0.893686	0
Glomus	Eremiomyces	0.893686	0
Darksidea	Eremiomyces	0.893686	0
Phoma	Stagonosporopsis	0.893894	0
Stagonosporopsis	Phoma	0.893894	0
Eremiomyces	Cadophora	0.895825	0
Cadophora	Eremiomyces	0.895825	0
Arthrographis	Scopulariopsis	0.896944	0
Scopulariopsis	Arthrographis	0.896944	0
Exobasidium	Ampelomyces	0.89725	0
Ampelomyces	Exobasidium	0.89725	0
Eremiomyces	Trematosphaeria	0.898571	0
Trematosphaeria	Eremiomyces	0.898571	0
Conocybe	Darksidea	0.902512	0
Darksidea	Conocybe	0.902512	0
Eremiomyces	Rhizophagus	0.903296	0
Rhizophagus	Eremiomyces	0.903296	0
Conocybe	Glomus	0.903296	0
Glomus	Conocybe	0.903296	0
Scopulariopsis	Kernia	0.90825	0
Kernia	Scopulariopsis	0.90825	0
Scopulariopsis	Madurella	0.909015	0
Madurella	Scopulariopsis	0.909015	0
Microsphaera	Phyllactinia	0.912058	0
Phyllactinia	Microsphaera	0.912058	0
Phyllactinia	Golubevia	0.916824	0
Golubevia	Phyllactinia	0.916824	0
Phyllactinia	Tilletiopsis	0.917117	0
Tilletiopsis	Phyllactinia	0.917117	0
Scedosporium	Scopulariopsis	0.927924	0
Scopulariopsis	Scedosporium	0.927924	0
Scedosporium	Arthrographis	0.975843	0
Arthrographis	Scedosporium	0.975843	0
Scedosporium	Kernia	0.981945	0
Kernia	Scedosporium	0.981945	0
Scedosporium	Madurella	0.983593	0
Madurella	Scedosporium	0.983593	0
Madurella	Kernia	0.988765	0
Kernia	Madurella	0.988765	0
Arthrographis	Madurella	0.990588	0
Madurella	Arthrographis	0.990588	0
Arthrographis	Kernia	0.991192	0
Kernia	Arthrographis	0.991192	0
Oxyporus	Trematosphaeria	0.994065	0
Trematosphaeria	Oxyporus	0.994065	0
Oxyporus	Glomus	0.994331	0
Oxyporus	Rhizophagus	0.994331	0
Glomus	Oxyporus	0.994331	0
Rhizophagus	Oxyporus	0.994331	0
Oxyporus	Trechispora	0.995393	0
Trechispora	Oxyporus	0.995393	0
Trechispora	Darksidea	0.995393	0
Darksidea	Trechispora	0.995393	0
Trematosphaeria	Cadophora	0.995659	0
Cadophora	Trematosphaeria	0.995659	0
Oxyporus	Darksidea	0.995748	0
Darksidea	Oxyporus	0.995748	0
Cadophora	Rhizophagus	0.996191	0
Rhizophagus	Cadophora	0.996191	0
Glomus	Cadophora	0.996368	0
Cadophora	Glomus	0.996368	0
Glomus	Trechispora	0.996456	0
Trechispora	Glomus	0.996456	0
Cadophora	Darksidea	0.996722	0
Darksidea	Cadophora	0.996722	0
Oxyporus	Cadophora	0.997785	0
Cadophora	Oxyporus	0.997785	0
Trechispora	Rhizophagus	0.997874	0
Rhizophagus	Trechispora	0.997874	0
Trematosphaeria	Trechispora	0.997962	0
Trechispora	Trematosphaeria	0.997962	0
Trechispora	Cadophora	0.997962	0
Cadophora	Trechispora	0.997962	0
Trematosphaeria	Darksidea	0.997963	0
Darksidea	Trematosphaeria	0.997963	0
Rhizophagus	Darksidea	0.998229	0
Darksidea	Rhizophagus	0.998229	0
Trematosphaeria	Glomus	0.998848	0
Glomus	Trematosphaeria	0.998848	0
Glomus	Rhizophagus	0.998937	0
Rhizophagus	Glomus	0.998937	0
Glomus	Darksidea	0.999646	0
Darksidea	Glomus	0.999646	0
Trematosphaeria	Rhizophagus	0.999911	0
Rhizophagus	Trematosphaeria	0.999911	0
