# Supplementary material for: Temporal dynamics of walnut phyllosphere microbiota under synergistic pathogen exposure and environmental perturbation
Source: Front Microbiol. 2025 Apr 1;16:1551476. doi: 10.3389/fmicb.2025.1551476 (PMC11996876; doi:10.3389/fmicb.2025.1551476)
Supplement: Supplementary file 3 [file Table_2.xlsx]

## Sheet: Sheet1
Node1	Node2	Coefficient	P
Xanthomonas	Pelomonas	-0.716302	4.95e-09
Pelomonas	Xanthomonas	-0.716302	2.25e-07
Xanthomonas	Paracoccus	-0.690791	2.82e-08
Paracoccus	Xanthomonas	-0.690791	9.51e-07
Aureimonas	Erwinia	-0.690157	2.94e-08
Erwinia	Aureimonas	-0.690157	9.71e-07
Exiguobacterium	Haemophilus	-0.679576	5.75e-08
Haemophilus	Exiguobacterium	-0.679576	1.68e-06
Serratia	Haemophilus	-0.672591	8.81e-08
Haemophilus	Serratia	-0.672591	2.44e-06
Sphingomonas	Rhodococcus	-0.671368	9.48e-08
Rhodococcus	Sphingomonas	-0.671368	2.56e-06
Serratia	Leptotrichia	-0.667409	1.2e-07
Leptotrichia	Serratia	-0.667409	3.14e-06
Serratia	Streptococcus	-0.666551	1.26e-07
Streptococcus	Serratia	-0.666551	3.24e-06
Serratia	Gemella	-0.665629	1.33e-07
Gemella	Serratia	-0.665629	3.4e-06
Serratia	Neisseria	-0.661474	1.7e-07
Neisseria	Serratia	-0.661474	4.18e-06
Xanthomonas	Pseudarthrobacter	-0.655848	2.34e-07
Pseudarthrobacter	Xanthomonas	-0.655848	5.4e-06
Streptococcus	Duganella	-0.652767	2.79e-07
Duganella	Streptococcus	-0.652767	6.3e-06
Methylobacterium	Herbaspirillum	-0.649878	3.27e-07
Herbaspirillum	Methylobacterium	-0.649878	7.27e-06
Spirosoma	Anaeroplasma	-0.649655	3.32e-07
Anaeroplasma	Spirosoma	-0.649655	7.33e-06
Pantoea	Aureimonas	-0.646562	3.93e-07
Aureimonas	Pantoea	-0.646562	8.63e-06
Paenibacillus	Agathobacter	-0.638606	6.04e-07
Agathobacter	Paenibacillus	-0.638606	1.21e-05
Brevundimonas	Blautia	-0.637722	6.33e-07
Blautia	Brevundimonas	-0.637722	1.25e-05
Exiguobacterium	Neisseria	-0.634844	7.37e-07
Neisseria	Exiguobacterium	-0.634844	1.43e-05
Brevundimonas	Subdoligranulum	-0.634398	7.54e-07
Subdoligranulum	Brevundimonas	-0.634398	1.45e-05
Methylobacterium	Ruminiclostridium	-0.631067	8.97e-07
Ruminiclostridium	Methylobacterium	-0.631067	1.67e-05
Methylobacterium	Mucispirillum	-0.630105	9.43e-07
Mucispirillum	Methylobacterium	-0.630105	1.74e-05
Pelomonas	unidentified_Lachnospiraceae	-0.626312	1.14e-06
unidentified_Lachnospiraceae	Pelomonas	-0.626312	2.04e-05
Methylobacterium	Duganella	-0.625768	1.18e-06
Duganella	Methylobacterium	-0.625768	2.09e-05
Serratia	Lautropia	-0.624449	1.26e-06
Lautropia	Serratia	-0.624449	2.22e-05
Faecalibacterium	Duganella	-0.622882	1.36e-06
Duganella	Faecalibacterium	-0.622882	2.37e-05
Paracoccus	Neisseria	-0.620571	1.53e-06
Neisseria	Paracoccus	-0.620571	2.58e-05
Roseomonas	Herbaspirillum	-0.620189	1.56e-06
Herbaspirillum	Roseomonas	-0.620189	2.62e-05
Pelomonas	Alistipes	-0.620027	1.57e-06
Alistipes	Pelomonas	-0.620027	2.63e-05
Pelomonas	Butyricicoccus	-0.62001	1.57e-06
Butyricicoccus	Pelomonas	-0.62001	2.63e-05
Pantoea	Methylobacterium	-0.619348	1.63e-06
Methylobacterium	Pantoea	-0.619348	2.71e-05
Exiguobacterium	Faecalibacterium	-0.61828	1.71e-06
Faecalibacterium	Exiguobacterium	-0.61828	2.83e-05
Roseomonas	Mucispirillum	-0.617671	1.77e-06
Mucispirillum	Roseomonas	-0.617671	2.9e-05
Pelomonas	Blautia	-0.617022	1.82e-06
Blautia	Pelomonas	-0.617022	2.97e-05
Aureimonas	Duganella	-0.616927	1.83e-06
Duganella	Aureimonas	-0.616927	2.97e-05
Paracoccus	Gemella	-0.613271	2.19e-06
Gemella	Paracoccus	-0.613271	3.43e-05
Exiguobacterium	Leptotrichia	-0.612708	2.25e-06
Leptotrichia	Exiguobacterium	-0.612708	3.49e-05
Exiguobacterium	Gemella	-0.612651	2.26e-06
Gemella	Exiguobacterium	-0.612651	3.49e-05
Streptococcus	Achromobacter	-0.610871	2.46e-06
Achromobacter	Streptococcus	-0.610871	3.77e-05
Haemophilus	Paracoccus	-0.60981	2.59e-06
Paracoccus	Haemophilus	-0.60981	3.93e-05
Neisseria	Bartonella	-0.609442	2.64e-06
Bartonella	Neisseria	-0.609442	3.99e-05
Enterococcus	Dialister	-0.608814	2.72e-06
Dialister	Enterococcus	-0.608814	4.09e-05
Exiguobacterium	Streptococcus	-0.607295	2.92e-06
Streptococcus	Exiguobacterium	-0.607295	4.37e-05
Methylobacterium	Intestinimonas	-0.60722	2.93e-06
Intestinimonas	Methylobacterium	-0.60722	4.37e-05
Spirosoma	Herbaspirillum	-0.607131	2.95e-06
Herbaspirillum	Spirosoma	-0.607131	4.38e-05
Spirosoma	Mucispirillum	-0.605122	3.24e-06
Mucispirillum	Spirosoma	-0.605122	4.77e-05
Agathobacter	Pseudorhodobacter	-0.601863	3.78e-06
Pseudorhodobacter	Agathobacter	-0.601863	5.42e-05
Duganella	Gemella	-0.601115	3.91e-06
Gemella	Duganella	-0.601115	5.56e-05
Methylobacterium	Erwinia	-0.600461	4.03e-06
Erwinia	Methylobacterium	-0.600461	5.7e-05
Brevundimonas	Delftia	0.600334	4.06e-06
Delftia	Brevundimonas	0.600334	5.72e-05
Herbaspirillum	Alistipes	0.600649	4e-06
Alistipes	Herbaspirillum	0.600649	5.67e-05
Sphingomonas	Phyllobacterium	0.601134	3.91e-06
Phyllobacterium	Sphingomonas	0.601134	5.56e-05
Atopobium	unidentified_Prevotellaceae	0.60129	3.88e-06
unidentified_Prevotellaceae	Atopobium	0.60129	5.55e-05
Bartonella	Desulfovibrio	0.601945	3.76e-06
Desulfovibrio	Bartonella	0.601945	5.41e-05
Massilia	Anaerotruncus	0.602659	3.64e-06
Anaerotruncus	Massilia	0.602659	5.25e-05
Exiguobacterium	Ruminiclostridium	0.603177	3.55e-06
Ruminiclostridium	Exiguobacterium	0.603177	5.14e-05
unidentified_Clostridiales	Bartonella	0.603945	3.43e-06
Bartonella	unidentified_Clostridiales	0.603945	4.97e-05
Intestinimonas	Achromobacter	0.604267	3.37e-06
Achromobacter	Intestinimonas	0.604267	4.91e-05
Rahnella	Alistipes	0.604571	3.33e-06
Alistipes	Rahnella	0.604571	4.86e-05
Pseudomonas	Pedobacter	0.604642	3.31e-06
Pedobacter	Pseudomonas	0.604642	4.85e-05
unidentified_Clostridiales	Intestinibacter	0.604804	3.29e-06
Intestinibacter	unidentified_Clostridiales	0.604804	4.83e-05
Enterococcus	Mucispirillum	0.605634	3.16e-06
Mucispirillum	Enterococcus	0.605634	4.67e-05
Massilia	Rahnella	0.60649	3.04e-06
Rahnella	Massilia	0.60649	4.5e-05
Bartonella	Duganella	0.607335	2.92e-06
Duganella	Bartonella	0.607335	4.37e-05
unidentified_Lachnospiraceae	Ruminiclostridium	0.608924	2.7e-06
Ruminiclostridium	unidentified_Lachnospiraceae	0.608924	4.08e-05
Rahnella	Butyricicoccus	0.610086	2.56e-06
Butyricicoccus	Rahnella	0.610086	3.89e-05
Stenotrophomonas	Pedobacter	0.610678	2.48e-06
Pedobacter	Stenotrophomonas	0.610678	3.8e-05
Hymenobacter	Intestinibacter	0.610934	2.45e-06
Intestinibacter	Hymenobacter	0.610934	3.77e-05
Ruminiclostridium	Alistipes	0.612342	2.29e-06
Alistipes	Ruminiclostridium	0.612342	3.54e-05
Dialister	Gemella	0.61276	2.25e-06
Gemella	Dialister	0.61276	3.49e-05
Exiguobacterium	Achromobacter	0.613133	2.21e-06
Achromobacter	Exiguobacterium	0.613133	3.44e-05
Spirosoma	unidentified_Bacteria	0.61428	2.09e-06
unidentified_Bacteria	Spirosoma	0.61428	3.28e-05
Duganella	Mucispirillum	0.614351	2.08e-06
Mucispirillum	Duganella	0.614351	3.28e-05
Ruminiclostridium	Butyricicoccus	0.614587	2.06e-06
Butyricicoccus	Ruminiclostridium	0.614587	3.25e-05
Intestinimonas	Blautia	0.614703	2.04e-06
Blautia	Intestinimonas	0.614703	3.24e-05
Hymenobacter	Massilia	0.614705	2.04e-06
Massilia	Hymenobacter	0.614705	3.24e-05
Paracoccus	Caproiciproducens	0.614749	2.04e-06
Caproiciproducens	Paracoccus	0.614749	3.24e-05
Pseudorhodobacter	Anaerotruncus	0.615419	1.97e-06
Anaerotruncus	Pseudorhodobacter	0.615419	3.16e-05
Gemella	unidentified_Prevotellaceae	0.615765	1.94e-06
unidentified_Prevotellaceae	Gemella	0.615765	3.12e-05
unidentified_Burkholderiaceae	Exiguobacterium	0.616474	1.87e-06
Exiguobacterium	unidentified_Burkholderiaceae	0.616474	3.02e-05
Novosphingobium	Melittangium	0.616877	1.84e-06
Melittangium	Novosphingobium	0.616877	2.97e-05
Herbaspirillum	Butyricicoccus	0.616943	1.83e-06
Butyricicoccus	Herbaspirillum	0.616943	2.97e-05
Massilia	Duganella	0.617204	1.81e-06
Duganella	Massilia	0.617204	2.96e-05
Serratia	Anaerotruncus	0.618278	1.71e-06
Anaerotruncus	Serratia	0.618278	2.83e-05
Neisseria	unidentified_Prevotellaceae	0.618871	1.66e-06
unidentified_Prevotellaceae	Neisseria	0.618871	2.76e-05
Pseudomonas	Acidiphilium	0.620773	1.51e-06
Acidiphilium	Pseudomonas	0.620773	2.57e-05
Roseomonas	Geodermatophilus	0.621449	1.46e-06
Geodermatophilus	Roseomonas	0.621449	2.49e-05
unidentified_Enterobacteriaceae	Deinococcus	0.621638	1.45e-06
Deinococcus	unidentified_Enterobacteriaceae	0.621638	2.47e-05
Serratia	Paenibacillus	0.621726	1.44e-06
Paenibacillus	Serratia	0.621726	2.47e-05
Falsirhodobacter	Enterococcus	0.622029	1.42e-06
Enterococcus	Falsirhodobacter	0.622029	2.44e-05
Massilia	Intestinimonas	0.622052	1.42e-06
Intestinimonas	Massilia	0.622052	2.44e-05
Brevibacillus	Caproiciproducens	0.622523	1.39e-06
Caproiciproducens	Brevibacillus	0.622523	2.4e-05
Novosphingobium	Rhodococcus	0.622524	1.39e-06
Rhodococcus	Novosphingobium	0.622524	2.4e-05
Subdoligranulum	Bacteroides	0.622959	1.36e-06
Bacteroides	Subdoligranulum	0.622959	2.37e-05
Duganella	Desulfovibrio	0.623227	1.34e-06
Desulfovibrio	Duganella	0.623227	2.35e-05
Pseudomonas	Pantoea	0.624184	1.28e-06
Pantoea	Pseudomonas	0.624184	2.25e-05
Pseudorhodobacter	Achromobacter	0.626682	1.12e-06
Achromobacter	Pseudorhodobacter	0.626682	2.01e-05
Massilia	Achromobacter	0.626811	1.12e-06
Achromobacter	Massilia	0.626811	2e-05
unidentified_Ruminococcaceae	Subdoligranulum	0.627257	1.09e-06
Subdoligranulum	unidentified_Ruminococcaceae	0.627257	1.96e-05
Intestinimonas	Desulfovibrio	0.627344	1.09e-06
Desulfovibrio	Intestinimonas	0.627344	1.96e-05
Oscillibacter	Alistipes	0.627597	1.07e-06
Alistipes	Oscillibacter	0.627597	1.94e-05
Paracoccus	Bosea	0.628408	1.03e-06
Bosea	Paracoccus	0.628408	1.87e-05
Agathobacter	Dialister	0.628667	1.02e-06
Dialister	Agathobacter	0.628667	1.85e-05
Atopobium	Caproiciproducens	0.628872	1e-06
Caproiciproducens	Atopobium	0.628872	1.84e-05
Bartonella	Anaerotruncus	0.629154	9.9e-07
Anaerotruncus	Bartonella	0.629154	1.82e-05
unidentified_Clostridiales	Paracoccus	0.630244	9.36e-07
Paracoccus	unidentified_Clostridiales	0.630244	1.74e-05
Streptococcus	Dialister	0.631053	8.98e-07
Dialister	Streptococcus	0.631053	1.67e-05
Stenotrophomonas	Fibrella	0.632206	8.45e-07
Fibrella	Stenotrophomonas	0.632206	1.59e-05
Bacteroides	Butyricicoccus	0.632641	8.27e-07
Butyricicoccus	Bacteroides	0.632641	1.56e-05
Massilia	Ruminiclostridium	0.632848	8.18e-07
Ruminiclostridium	Massilia	0.632848	1.54e-05
Massilia	Mucispirillum	0.633029	8.1e-07
Mucispirillum	Massilia	0.633029	1.54e-05
unidentified_Clostridiales	Romboutsia	0.633031	8.1e-07
Romboutsia	unidentified_Clostridiales	0.633031	1.54e-05
Deinococcus	Geodermatophilus	0.63344	7.93e-07
Geodermatophilus	Deinococcus	0.63344	1.52e-05
Oscillibacter	Pseudorhodobacter	0.634519	7.49e-07
Pseudorhodobacter	Oscillibacter	0.634519	1.44e-05
Paenibacillus	Duganella	0.634777	7.39e-07
Duganella	Paenibacillus	0.634777	1.43e-05
unidentified_Enterobacteriaceae	Romboutsia	0.635227	7.22e-07
Romboutsia	unidentified_Enterobacteriaceae	0.635227	1.41e-05
Novosphingobium	unidentified_Bacteria	0.635343	7.18e-07
unidentified_Bacteria	Novosphingobium	0.635343	1.4e-05
Anaeroplasma	Pseudorhodobacter	0.63632	6.82e-07
Pseudorhodobacter	Anaeroplasma	0.63632	1.34e-05
Erwinia	Paenibacillus	0.6379	6.27e-07
Paenibacillus	Erwinia	0.6379	1.24e-05
Fibrella	Roseomonas	0.638441	6.09e-07
Roseomonas	Fibrella	0.638441	1.21e-05
Anaeroplasma	Bartonella	0.638546	6.06e-07
Bartonella	Anaeroplasma	0.638546	1.21e-05
Lachnospira	Mucispirillum	0.639261	5.83e-07
Mucispirillum	Lachnospira	0.639261	1.17e-05
Oscillibacter	Intestinimonas	0.639269	5.83e-07
Intestinimonas	Oscillibacter	0.639269	1.17e-05
Neisseria	Dialister	0.640235	5.54e-07
Dialister	Neisseria	0.640235	1.12e-05
Weissella	Acetobacter	0.640519	5.45e-07
Acetobacter	Weissella	0.640519	1.11e-05
Anaeroplasma	Desulfovibrio	0.640781	5.38e-07
Desulfovibrio	Anaeroplasma	0.640781	1.1e-05
Exiguobacterium	Paracoccus	0.64085	5.36e-07
Paracoccus	Exiguobacterium	0.64085	1.1e-05
unidentified_Enterobacteriaceae	Xylophilus	0.641185	5.26e-07
Xylophilus	unidentified_Enterobacteriaceae	0.641185	1.09e-05
Bartonella	Achromobacter	0.641368	5.21e-07
Achromobacter	Bartonella	0.641368	1.08e-05
Serratia	Duganella	0.641613	5.14e-07
Duganella	Serratia	0.641613	1.07e-05
Herbaspirillum	Desulfovibrio	0.642007	5.03e-07
Desulfovibrio	Herbaspirillum	0.642007	1.05e-05
Variovorax	Massilia	0.64243	4.92e-07
Massilia	Variovorax	0.64243	1.03e-05
Serratia	Achromobacter	0.642725	4.84e-07
Achromobacter	Serratia	0.642725	1.02e-05
Spirosoma	Melittangium	0.642784	4.83e-07
Melittangium	Spirosoma	0.642784	1.02e-05
Leptotrichia	Dialister	0.643001	4.77e-07
Dialister	Leptotrichia	0.643001	1.01e-05
Fibrella	Melittangium	0.643622	4.61e-07
Melittangium	Fibrella	0.643622	9.84e-06
Hymenobacter	Caproiciproducens	0.643719	4.59e-07
Caproiciproducens	Hymenobacter	0.643719	9.83e-06
Massilia	Pseudorhodobacter	0.643945	4.53e-07
Pseudorhodobacter	Massilia	0.643945	9.76e-06
Rahnella	Oscillibacter	0.644007	4.52e-07
Oscillibacter	Rahnella	0.644007	9.76e-06
Frigoribacterium	Oscillibacter	0.645871	4.08e-07
Oscillibacter	Frigoribacterium	0.645871	8.86e-06
Anaerotruncus	Desulfovibrio	0.645985	4.06e-07
Desulfovibrio	Anaerotruncus	0.645985	8.85e-06
unidentified_Clostridiales	Frigoribacterium	0.64651	3.94e-07
Frigoribacterium	unidentified_Clostridiales	0.64651	8.63e-06
Rahnella	Intestinimonas	0.651216	3.04e-07
Intestinimonas	Rahnella	0.651216	6.78e-06
Lachnospira	Bacteroides	0.651702	2.96e-07
Bacteroides	Lachnospira	0.651702	6.63e-06
Herbaspirillum	Bartonella	0.651739	2.95e-07
Bartonella	Herbaspirillum	0.651739	6.63e-06
Fibrella	Deinococcus	0.654026	2.6e-07
Deinococcus	Fibrella	0.654026	5.9e-06
Serratia	Falsirhodobacter	0.654914	2.47e-07
Falsirhodobacter	Serratia	0.654914	5.64e-06
Novosphingobium	Roseomonas	0.655147	2.44e-07
Roseomonas	Novosphingobium	0.655147	5.59e-06
Enterococcus	Achromobacter	0.65582	2.35e-07
Achromobacter	Enterococcus	0.65582	5.4e-06
Deinococcus	Acidiphilium	0.656313	2.28e-07
Acidiphilium	Deinococcus	0.656313	5.3e-06
Alistipes	Bacteroides	0.657432	2.14e-07
Bacteroides	Alistipes	0.657432	5e-06
Alistipes	Anaerotruncus	0.658044	2.07e-07
Anaerotruncus	Alistipes	0.658044	4.85e-06
Hymenobacter	unidentified_Clostridiales	0.658367	2.03e-07
unidentified_Clostridiales	Hymenobacter	0.658367	4.79e-06
Oscillibacter	Herbaspirillum	0.658436	2.02e-07
Herbaspirillum	Oscillibacter	0.658436	4.79e-06
Melittangium	Rhodococcus	0.658473	2.02e-07
Rhodococcus	Melittangium	0.658473	4.79e-06
Enterococcus	Exiguobacterium	0.658582	2.01e-07
Exiguobacterium	Enterococcus	0.658582	4.79e-06
Erwinia	Duganella	0.659237	1.93e-07
Duganella	Erwinia	0.659237	4.64e-06
Oscillibacter	Bartonella	0.659583	1.89e-07
Bartonella	Oscillibacter	0.659583	4.57e-06
Falsirhodobacter	Achromobacter	0.660571	1.79e-07
Achromobacter	Falsirhodobacter	0.660571	4.34e-06
Enterococcus	Ruminiclostridium	0.661072	1.74e-07
Ruminiclostridium	Enterococcus	0.661072	4.24e-06
Falsirhodobacter	Anaerotruncus	0.661177	1.73e-07
Anaerotruncus	Falsirhodobacter	0.661177	4.23e-06
Serratia	Buchnera	0.661603	1.69e-07
Buchnera	Serratia	0.661603	4.17e-06
Bartonella	Pseudorhodobacter	0.662006	1.65e-07
Pseudorhodobacter	Bartonella	0.662006	4.1e-06
unidentified_Clostridiales	Serratia	0.663016	1.55e-07
Serratia	unidentified_Clostridiales	0.663016	3.88e-06
Falsirhodobacter	Anaeroplasma	0.663494	1.51e-07
Anaeroplasma	Falsirhodobacter	0.663494	3.8e-06
Ruminiclostridium	Duganella	0.663652	1.5e-07
Duganella	Ruminiclostridium	0.663652	3.78e-06
Megasphaera	Caproiciproducens	0.664981	1.38e-07
Caproiciproducens	Megasphaera	0.664981	3.52e-06
Aureimonas	Agathobacter	0.666701	1.25e-07
Agathobacter	Aureimonas	0.666701	3.23e-06
Pseudorhodobacter	Mucispirillum	0.666755	1.25e-07
Mucispirillum	Pseudorhodobacter	0.666755	3.23e-06
Falsirhodobacter	Herbaspirillum	0.667247	1.21e-07
Herbaspirillum	Falsirhodobacter	0.667247	3.16e-06
Frigoribacterium	Desulfovibrio	0.66905	1.09e-07
Desulfovibrio	Frigoribacterium	0.66905	2.87e-06
Hymenobacter	Deinococcus	0.669451	1.06e-07
Deinococcus	Hymenobacter	0.669451	2.81e-06
Buchnera	Desulfovibrio	0.669488	1.06e-07
Desulfovibrio	Buchnera	0.669488	2.81e-06
Falsirhodobacter	Ruminiclostridium	0.67002	1.03e-07
Ruminiclostridium	Falsirhodobacter	0.67002	2.75e-06
Massilia	Paenibacillus	0.670891	9.76e-08
Paenibacillus	Massilia	0.670891	2.62e-06
Enterococcus	Anaerotruncus	0.671777	9.25e-08
Anaerotruncus	Enterococcus	0.671777	2.52e-06
Exiguobacterium	Duganella	0.672148	9.05e-08
Duganella	Exiguobacterium	0.672148	2.47e-06
Rahnella	Ruminiclostridium	0.672331	8.95e-08
Ruminiclostridium	Rahnella	0.672331	2.46e-06
Buchnera	Bartonella	0.674268	7.96e-08
Bartonella	Buchnera	0.674268	2.21e-06
Bartonella	Mucispirillum	0.675	7.61e-08
Mucispirillum	Bartonella	0.675	2.13e-06
Leptotrichia	unidentified_Prevotellaceae	0.675234	7.5e-08
unidentified_Prevotellaceae	Leptotrichia	0.675234	2.11e-06
Subdoligranulum	Blautia	0.675832	7.23e-08
Blautia	Subdoligranulum	0.675832	2.05e-06
Rahnella	Bartonella	0.676798	6.82e-08
Bartonella	Rahnella	0.676798	1.94e-06
Buchnera	Falsirhodobacter	0.676985	6.74e-08
Falsirhodobacter	Buchnera	0.676985	1.93e-06
Falsirhodobacter	Paenibacillus	0.678119	6.29e-08
Paenibacillus	Falsirhodobacter	0.678119	1.81e-06
Paenibacillus	Enterococcus	0.678498	6.14e-08
Enterococcus	Paenibacillus	0.678498	1.78e-06
Anaeroplasma	Lachnospira	0.6794	5.81e-08
Lachnospira	Anaeroplasma	0.6794	1.69e-06
Erwinia	Enterococcus	0.679954	5.61e-08
Enterococcus	Erwinia	0.679954	1.65e-06
Intestinimonas	Lachnospira	0.680418	5.45e-08
Lachnospira	Intestinimonas	0.680418	1.62e-06
Ruminiclostridium	Desulfovibrio	0.681781	5.01e-08
Desulfovibrio	Ruminiclostridium	0.681781	1.49e-06
Halomonas	Cloacibacterium	0.681858	4.99e-08
Cloacibacterium	Halomonas	0.681858	1.49e-06
Faecalibacterium	Bifidobacterium	0.682765	4.71e-08
Bifidobacterium	Faecalibacterium	0.682765	1.42e-06
Stenotrophomonas	Novosphingobium	0.684004	4.36e-08
Novosphingobium	Stenotrophomonas	0.684004	1.32e-06
Brevundimonas	Pelomonas	0.68409	4.33e-08
Pelomonas	Brevundimonas	0.68409	1.32e-06
unidentified_Lachnospiraceae	Bacteroides	0.684369	4.26e-08
Bacteroides	unidentified_Lachnospiraceae	0.684369	1.31e-06
Serratia	Bartonella	0.684835	4.13e-08
Bartonella	Serratia	0.684835	1.28e-06
Buchnera	Oscillibacter	0.685986	3.84e-08
Oscillibacter	Buchnera	0.685986	1.2e-06
unidentified_Clostridiales	Caproiciproducens	0.686259	3.78e-08
Caproiciproducens	unidentified_Clostridiales	0.686259	1.18e-06
Achromobacter	Desulfovibrio	0.686551	3.71e-08
Desulfovibrio	Achromobacter	0.686551	1.17e-06
Pedobacter	Acidiphilium	0.687433	3.5e-08
Acidiphilium	Pedobacter	0.687433	1.11e-06
Deinococcus	unidentified_Bacteria	0.687435	3.5e-08
unidentified_Bacteria	Deinococcus	0.687435	1.11e-06
Falsirhodobacter	Duganella	0.6885	3.27e-08
Duganella	Falsirhodobacter	0.6885	1.05e-06
Pseudomonas	Geodermatophilus	0.688963	3.18e-08
Geodermatophilus	Pseudomonas	0.688963	1.03e-06
Massilia	Bartonella	0.689912	2.99e-08
Bartonella	Massilia	0.689912	9.73e-07
Serratia	Enterococcus	0.689999	2.97e-08
Enterococcus	Serratia	0.689999	9.73e-07
Pseudomonas	Xanthomonas	0.690285	2.92e-08
Xanthomonas	Pseudomonas	0.690285	9.69e-07
Novosphingobium	Deinococcus	0.690339	2.91e-08
Deinococcus	Novosphingobium	0.690339	9.69e-07
Rahnella	Herbaspirillum	0.691926	2.62e-08
Herbaspirillum	Rahnella	0.691926	8.89e-07
unidentified_Lachnospiraceae	Anaerotruncus	0.692875	2.47e-08
Anaerotruncus	unidentified_Lachnospiraceae	0.692875	8.42e-07
Faecalibacterium	Subdoligranulum	0.694351	2.24e-08
Subdoligranulum	Faecalibacterium	0.694351	7.7e-07
Mucispirillum	Desulfovibrio	0.694384	2.23e-08
Desulfovibrio	Mucispirillum	0.694384	7.7e-07
Exiguobacterium	Pseudorhodobacter	0.694459	2.22e-08
Pseudorhodobacter	Exiguobacterium	0.694459	7.7e-07
Massilia	Enterococcus	0.694493	2.22e-08
Enterococcus	Massilia	0.694493	7.7e-07
Exiguobacterium	Oscillibacter	0.695158	2.12e-08
Oscillibacter	Exiguobacterium	0.695158	7.51e-07
Pedobacter	Geodermatophilus	0.698306	1.72e-08
Geodermatophilus	Pedobacter	0.698306	6.14e-07
unidentified_Ruminococcaceae	Intestinimonas	0.699458	1.6e-08
Intestinimonas	unidentified_Ruminococcaceae	0.699458	5.72e-07
Rahnella	Anaerotruncus	0.699814	1.56e-08
Anaerotruncus	Rahnella	0.699814	5.63e-07
Serratia	Desulfovibrio	0.700597	1.48e-08
Desulfovibrio	Serratia	0.700597	5.38e-07
Haemophilus	Actinobacillus	0.701182	1.42e-08
Actinobacillus	Haemophilus	0.701182	5.21e-07
Oscillibacter	Anaerotruncus	0.701799	1.36e-08
Anaerotruncus	Oscillibacter	0.701799	5.03e-07
Paenibacillus	Exiguobacterium	0.702076	1.34e-08
Exiguobacterium	Paenibacillus	0.702076	4.98e-07
Spirosoma	Pedobacter	0.702763	1.28e-08
Pedobacter	Spirosoma	0.702763	4.79e-07
Falsirhodobacter	Oscillibacter	0.704062	1.17e-08
Oscillibacter	Falsirhodobacter	0.704062	4.41e-07
Fibrella	unidentified_Bacteria	0.704433	1.14e-08
unidentified_Bacteria	Fibrella	0.704433	4.34e-07
Alistipes	Mucispirillum	0.704767	1.11e-08
Mucispirillum	Alistipes	0.704767	4.27e-07
Lautropia	unidentified_Prevotellaceae	0.704888	1.1e-08
unidentified_Prevotellaceae	Lautropia	0.704888	4.27e-07
Alistipes	Anaeroplasma	0.705782	1.04e-08
Anaeroplasma	Alistipes	0.705782	4.05e-07
Rahnella	Achromobacter	0.705948	1.03e-08
Achromobacter	Rahnella	0.705948	4.03e-07
unidentified_Lachnospiraceae	Mucispirillum	0.706351	9.98e-09
Mucispirillum	unidentified_Lachnospiraceae	0.706351	3.95e-07
Oscillibacter	Anaeroplasma	0.706714	9.74e-09
Anaeroplasma	Oscillibacter	0.706714	3.89e-07
Anaerotruncus	Butyricicoccus	0.707668	9.11e-09
Butyricicoccus	Anaerotruncus	0.707668	3.67e-07
Variovorax	Frigoribacterium	0.709416	8.07e-09
Frigoribacterium	Variovorax	0.709416	3.27e-07
Rahnella	Anaeroplasma	0.710228	7.62e-09
Anaeroplasma	Rahnella	0.710228	3.12e-07
Melittangium	Geodermatophilus	0.710471	7.49e-09
Geodermatophilus	Melittangium	0.710471	3.09e-07
Falsirhodobacter	Desulfovibrio	0.710737	7.36e-09
Desulfovibrio	Falsirhodobacter	0.710737	3.06e-07
Spirosoma	Rhodococcus	0.71117	7.14e-09
Rhodococcus	Spirosoma	0.71117	2.99e-07
Rahnella	Mucispirillum	0.711178	7.13e-09
Mucispirillum	Rahnella	0.711178	2.99e-07
Massilia	Oscillibacter	0.713399	6.1e-09
Oscillibacter	Massilia	0.713399	2.6e-07
Oscillibacter	Achromobacter	0.713938	5.87e-09
Achromobacter	Oscillibacter	0.713938	2.52e-07
unidentified_Lachnospiraceae	Anaeroplasma	0.714275	5.73e-09
Anaeroplasma	unidentified_Lachnospiraceae	0.714275	2.49e-07
Candidatus_Solibacter	Actinomadura	0.714286	5.72e-09
Candidatus_Solibacter	Anaeromyxobacter	0.714286	5.72e-09
Actinomadura	Candidatus_Solibacter	0.714286	2.49e-07
Anaeromyxobacter	Candidatus_Solibacter	0.714286	2.49e-07
Falsirhodobacter	Mucispirillum	0.715402	5.28e-09
Mucispirillum	Falsirhodobacter	0.715402	2.36e-07
Butyricicoccus	Mucispirillum	0.71577	5.15e-09
Mucispirillum	Butyricicoccus	0.71577	2.32e-07
unidentified_Clostridiales	Massilia	0.717855	4.43e-09
Massilia	unidentified_Clostridiales	0.717855	2.03e-07
Buchnera	Massilia	0.720879	3.55e-09
Massilia	Buchnera	0.720879	1.64e-07
unidentified_Clostridiales	Exiguobacterium	0.722194	3.23e-09
Exiguobacterium	unidentified_Clostridiales	0.722194	1.51e-07
Exiguobacterium	Desulfovibrio	0.722894	3.06e-09
Desulfovibrio	Exiguobacterium	0.722894	1.44e-07
Spirosoma	Geodermatophilus	0.724196	2.78e-09
Geodermatophilus	Spirosoma	0.724196	1.32e-07
Duganella	Achromobacter	0.727611	2.15e-09
Achromobacter	Duganella	0.727611	1.03e-07
Pedobacter	Fibrella	0.72939	1.88e-09
Fibrella	Pedobacter	0.72939	9.13e-08
Anaeroplasma	Butyricicoccus	0.729838	1.82e-09
Butyricicoccus	Anaeroplasma	0.729838	8.91e-08
Aureimonas	Methylobacterium	0.733559	1.37e-09
Methylobacterium	Aureimonas	0.733559	6.76e-08
unidentified_Clostridiales	Desulfovibrio	0.734345	1.29e-09
Desulfovibrio	unidentified_Clostridiales	0.734345	6.43e-08
Ruminiclostridium	Achromobacter	0.73489	1.23e-09
Achromobacter	Ruminiclostridium	0.73489	6.22e-08
Massilia	Frigoribacterium	0.73524	1.2e-09
Frigoribacterium	Massilia	0.73524	6.12e-08
Herbaspirillum	Intestinimonas	0.73629	1.1e-09
Intestinimonas	Herbaspirillum	0.73629	5.69e-08
unidentified_Prevotellaceae	unidentified_Bacteria	0.737576	9.98e-10
unidentified_Bacteria	unidentified_Prevotellaceae	0.737576	5.2e-08
Oscillibacter	Ruminiclostridium	0.738308	9.42e-10
Ruminiclostridium	Oscillibacter	0.738308	4.96e-08
Streptococcus	Actinobacillus	0.739173	8.79e-10
Actinobacillus	Streptococcus	0.739173	4.68e-08
Herbaspirillum	Achromobacter	0.739593	8.5e-10
Achromobacter	Herbaspirillum	0.739593	4.57e-08
Agathobacter	Faecalibacterium	0.741223	7.46e-10
Faecalibacterium	Agathobacter	0.741223	4.06e-08
Pelomonas	Pseudarthrobacter	0.743303	6.31e-10
Pseudarthrobacter	Pelomonas	0.743303	3.47e-08
unidentified_Ruminococcaceae	Bacteroides	0.744754	5.61e-10
Bacteroides	unidentified_Ruminococcaceae	0.744754	3.12e-08
Serratia	Massilia	0.744907	5.54e-10
Massilia	Serratia	0.744907	3.12e-08
Lachnospira	Blautia	0.745761	5.17e-10
Blautia	Lachnospira	0.745761	2.94e-08
Serratia	Exiguobacterium	0.747937	4.32e-10
Exiguobacterium	Serratia	0.747937	2.49e-08
Oscillibacter	Mucispirillum	0.749913	3.67e-10
Mucispirillum	Oscillibacter	0.749913	2.13e-08
Falsirhodobacter	Bartonella	0.753131	2.8e-10
Bartonella	Falsirhodobacter	0.753131	1.65e-08
Blautia	Bacteroides	0.75542	2.3e-10
Bacteroides	Blautia	0.75542	1.37e-08
Leptotrichia	Actinobacillus	0.756428	2.11e-10
Actinobacillus	Leptotrichia	0.756428	1.27e-08
Spirosoma	Acidiphilium	0.756569	2.08e-10
Acidiphilium	Spirosoma	0.756569	1.27e-08
Exiguobacterium	Bartonella	0.759763	1.58e-10
Bartonella	Exiguobacterium	0.759763	9.77e-09
Geodermatophilus	Acidiphilium	0.760766	1.45e-10
Acidiphilium	Geodermatophilus	0.760766	9.06e-09
Neisseria	Actinobacillus	0.761756	1.33e-10
Actinobacillus	Neisseria	0.761756	8.41e-09
Variovorax	Deinococcus	0.764073	1.08e-10
Deinococcus	Variovorax	0.764073	6.94e-09
unidentified_Ruminococcaceae	Lachnospira	0.76485	1.01e-10
Lachnospira	unidentified_Ruminococcaceae	0.76485	6.55e-09
Blautia	Butyricicoccus	0.76903	6.89e-11
Butyricicoccus	Blautia	0.76903	4.55e-09
Falsirhodobacter	Pseudorhodobacter	0.76924	6.76e-11
Pseudorhodobacter	Falsirhodobacter	0.76924	4.52e-09
Alistipes	Blautia	0.771067	5.71e-11
Blautia	Alistipes	0.771067	3.87e-09
Buchnera	Exiguobacterium	0.771088	5.7e-11
Exiguobacterium	Buchnera	0.771088	3.87e-09
Anaerotruncus	Achromobacter	0.77164	5.42e-11
Achromobacter	Anaerotruncus	0.77164	3.78e-09
unidentified_Lachnospiraceae	Intestinimonas	0.772274	5.11e-11
Intestinimonas	unidentified_Lachnospiraceae	0.772274	3.61e-09
Intestinimonas	Anaerotruncus	0.772818	4.86e-11
Anaerotruncus	Intestinimonas	0.772818	3.48e-09
Anaeroplasma	Achromobacter	0.773689	4.48e-11
Achromobacter	Anaeroplasma	0.773689	3.26e-09
Alistipes	Lachnospira	0.775894	3.64e-11
Lachnospira	Alistipes	0.775894	2.69e-09
Novosphingobium	Geodermatophilus	0.776292	3.5e-11
Geodermatophilus	Novosphingobium	0.776292	2.63e-09
Romboutsia	Intestinibacter	0.77635	3.48e-11
Intestinibacter	Romboutsia	0.77635	2.63e-09
Hymenobacter	Variovorax	0.777516	3.12e-11
Variovorax	Hymenobacter	0.777516	2.41e-09
Spirosoma	Roseomonas	0.778864	2.74e-11
Roseomonas	Spirosoma	0.778864	2.15e-09
Roseomonas	Rhodococcus	0.780967	2.23e-11
Rhodococcus	Roseomonas	0.780967	1.78e-09
Intestinimonas	Anaeroplasma	0.782322	1.96e-11
Anaeroplasma	Intestinimonas	0.782322	1.59e-09
Enterococcus	Duganella	0.782345	1.95e-11
Duganella	Enterococcus	0.782345	1.59e-09
unidentified_Clostridiales	Buchnera	0.783008	1.83e-11
Buchnera	unidentified_Clostridiales	0.783008	1.53e-09
Oscillibacter	Desulfovibrio	0.78424	1.62e-11
Desulfovibrio	Oscillibacter	0.78424	1.38e-09
Streptococcus	Lautropia	0.78534	1.45e-11
Lautropia	Streptococcus	0.78534	1.26e-09
Fibrella	Geodermatophilus	0.785734	1.4e-11
Geodermatophilus	Fibrella	0.785734	1.23e-09
Actinobacillus	Lautropia	0.786352	1.31e-11
Lautropia	Actinobacillus	0.786352	1.18e-09
Massilia	Falsirhodobacter	0.789579	9.48e-12
Falsirhodobacter	Massilia	0.789579	8.69e-10
Massilia	Desulfovibrio	0.791138	8.08e-12
Desulfovibrio	Massilia	0.791138	7.55e-10
unidentified_Ruminococcaceae	Butyricicoccus	0.79115	8.07e-12
Butyricicoccus	unidentified_Ruminococcaceae	0.79115	7.55e-10
Haemophilus	Leptotrichia	0.794308	5.82e-12
Leptotrichia	Haemophilus	0.794308	5.65e-10
Massilia	Exiguobacterium	0.795121	5.34e-12
Exiguobacterium	Massilia	0.795121	5.29e-10
Agathobacter	Subdoligranulum	0.796212	4.76e-12
Subdoligranulum	Agathobacter	0.796212	4.81e-10
Intestinimonas	Alistipes	0.799496	3.36e-12
Alistipes	Intestinimonas	0.799496	3.46e-10
Falsirhodobacter	Exiguobacterium	0.800015	3.18e-12
Exiguobacterium	Falsirhodobacter	0.800015	3.34e-10
Intestinimonas	Butyricicoccus	0.801542	2.69e-12
Butyricicoccus	Intestinimonas	0.801542	2.9e-10
Fibrella	Acidiphilium	0.801984	2.56e-12
Acidiphilium	Fibrella	0.801984	2.82e-10
Novosphingobium	Pedobacter	0.803329	2.21e-12
Pedobacter	Novosphingobium	0.803329	2.49e-10
unidentified_Lachnospiraceae	Lachnospira	0.803657	2.14e-12
Lachnospira	unidentified_Lachnospiraceae	0.803657	2.46e-10
Streptococcus	Leptotrichia	0.809504	1.11e-12
Leptotrichia	Streptococcus	0.809504	1.31e-10
Intestinimonas	Ruminiclostridium	0.810765	9.61e-13
Ruminiclostridium	Intestinimonas	0.810765	1.16e-10
Atopobium	Megasphaera	0.811533	8.79e-13
Megasphaera	Atopobium	0.811533	1.09e-10
Intestinimonas	Mucispirillum	0.811578	8.75e-13
Mucispirillum	Intestinimonas	0.811578	1.09e-10
Haemophilus	Lautropia	0.812472	7.89e-13
Lautropia	Haemophilus	0.812472	1.03e-10
Achromobacter	Mucispirillum	0.814185	6.46e-13
Mucispirillum	Achromobacter	0.814185	8.64e-11
Lachnospira	Butyricicoccus	0.826057	1.53e-13
Butyricicoccus	Lachnospira	0.826057	2.1e-11
Pantoea	Erwinia	0.838442	3.02e-14
Erwinia	Pantoea	0.838442	4.27e-12
unidentified_Ruminococcaceae	Blautia	0.844819	1.24e-14
Blautia	unidentified_Ruminococcaceae	0.844819	1.81e-12
Streptococcus	Neisseria	0.845616	1.11e-14
Neisseria	Streptococcus	0.845616	1.67e-12
Herbaspirillum	Ruminiclostridium	0.846506	9.77e-15
Ruminiclostridium	Herbaspirillum	0.846506	1.51e-12
unidentified_Ruminococcaceae	Alistipes	0.847938	7.99e-15
Alistipes	unidentified_Ruminococcaceae	0.847938	1.28e-12
Spirosoma	Novosphingobium	0.848087	7.55e-15
Novosphingobium	Spirosoma	0.848087	1.25e-12
Actinobacillus	Gemella	0.848947	6.66e-15
Gemella	Actinobacillus	0.848947	1.14e-12
Haemophilus	Neisseria	0.852087	4.22e-15
Neisseria	Haemophilus	0.852087	7.46e-13
Novosphingobium	Acidiphilium	0.853975	3.11e-15
Acidiphilium	Novosphingobium	0.853975	5.7e-13
Streptococcus	Haemophilus	0.863532	6.66e-16
Haemophilus	Streptococcus	0.863532	1.27e-13
Alistipes	Butyricicoccus	0.86354	6.66e-16
Butyricicoccus	Alistipes	0.86354	1.27e-13
unidentified_Lachnospiraceae	Butyricicoccus	0.869622	2.22e-16
Butyricicoccus	unidentified_Lachnospiraceae	0.869622	4.58e-14
Haemophilus	Gemella	0.870504	2.22e-16
Gemella	Haemophilus	0.870504	4.58e-14
Herbaspirillum	Anaerotruncus	0.872435	0
Anaerotruncus	Herbaspirillum	0.872435	0
unidentified_Lachnospiraceae	Blautia	0.874126	0
Blautia	unidentified_Lachnospiraceae	0.874126	0
Streptococcus	Gemella	0.877168	0
Gemella	Streptococcus	0.877168	0
unidentified_Lachnospiraceae	unidentified_Ruminococcaceae	0.878091	0
unidentified_Ruminococcaceae	unidentified_Lachnospiraceae	0.878091	0
Ruminiclostridium	Anaerotruncus	0.878942	0
Anaerotruncus	Ruminiclostridium	0.878942	0
Spirosoma	Fibrella	0.881509	0
Fibrella	Spirosoma	0.881509	0
Herbaspirillum	Anaeroplasma	0.885443	0
Anaeroplasma	Herbaspirillum	0.885443	0
Leptotrichia	Lautropia	0.885932	0
Lautropia	Leptotrichia	0.885932	0
unidentified_Lachnospiraceae	Alistipes	0.887072	0
Alistipes	unidentified_Lachnospiraceae	0.887072	0
Ruminiclostridium	Anaeroplasma	0.887704	0
Anaeroplasma	Ruminiclostridium	0.887704	0
Novosphingobium	Fibrella	0.88971	0
Fibrella	Novosphingobium	0.88971	0
Lautropia	Gemella	0.891405	0
Gemella	Lautropia	0.891405	0
Neisseria	Lautropia	0.892278	0
Lautropia	Neisseria	0.892278	0
Neisseria	Leptotrichia	0.897686	0
Leptotrichia	Neisseria	0.897686	0
Leptotrichia	Gemella	0.898625	0
Gemella	Leptotrichia	0.898625	0
Anaeroplasma	Anaerotruncus	0.90561	0
Anaerotruncus	Anaeroplasma	0.90561	0
Herbaspirillum	Mucispirillum	0.906949	0
Mucispirillum	Herbaspirillum	0.906949	0
Ruminiclostridium	Mucispirillum	0.91448	0
Mucispirillum	Ruminiclostridium	0.91448	0
Neisseria	Gemella	0.932631	0
Gemella	Neisseria	0.932631	0
Anaeroplasma	Mucispirillum	0.941381	0
Mucispirillum	Anaeroplasma	0.941381	0
Anaerotruncus	Mucispirillum	0.960099	0
Mucispirillum	Anaerotruncus	0.960099	0
